# Supplementary material for: Intranasal Inoculation with Classical Swine Fever Virus Provided a More Consistent Experimental Disease Model Compared to Oral Inoculation
Source: Vet Sci. 2024 Jan 28;11(2):56. doi: 10.3390/vetsci11020056 (PMC10892780; doi:10.3390/vetsci11020056)
Supplement: Supplementary file 1 [file vetsci-11-00056-s001.zip]

Archive with 1 entries (1 files):
- vetsci-2775884-supplementary.pdf
